# Supplementary material for: Biomarker-Based Assessment Model for Detecting Sepsis: A Retrospective Cohort Study
Source: J Pers Med. 2023 Jul 27;13(8):1195. doi: 10.3390/jpm13081195 (PMC10455581; doi:10.3390/jpm13081195)
Supplement: Supplementary file 1 [file jpm-13-01195-s001.zip]

Archive with 1 entries (1 files):
- jpm-2462528-supplementary.pdf
